# Supplementary material for: Easy One-Pot Decoration of Graphene Oxide Nanosheets by Green Silver Nanoparticles
Source: Int J Mol Sci. 2025 Jan 16;26(2):713. doi: 10.3390/ijms26020713 (PMC11766102; doi:10.3390/ijms26020713)
Supplement: Supplementary file 1 [file ijms-26-00713-s001.zip]

Archive with 1 entries (1 files):
- ijms-3399796-supplementary.pdf
